# Supplementary material for: Octyl itaconate enhances VSVΔ51 oncolytic virotherapy by multitarget inhibition of antiviral and inflammatory pathways
Source: Nat Commun. 2024 May 15;15:4096. doi: 10.1038/s41467-024-48422-x (PMC11096414; doi:10.1038/s41467-024-48422-x)
Supplement: Supplementary file 4 — Source Data [file 41467_2024_48422_MOESM4_ESM.xlsx]

## Sheet: Fig. 1b
		DMSO	4OI	4OC	1OC	Itaconate	Mesaconate	Citraconate
		16.85	69.84	43.45	30.23	12.87	11.3	22.3
		9.8	80.6	35.7	24.65	13.12	13.58	21
		28.92	66.19	43.81	14.82	17.57	13.25	18.13
		25.26	70.35	39.89	27.41	20.28	14.71	19.8

## Sheet: Fig. 1c
			DMSO	12.5 4-OI	25 4-OI	50 4-OI	75 4-OI
			12.13	45.17	65.18	92.88	96.64
			17.09	47.42	59.36	89.77	92.74
			27.55	68.68	78.62	83.52	83.61
			28.05	74.47	86.14	85.7	72.35

## Sheet: Fig. 1d
				Host	Host	Host		Viral	Viral	Viral
			UT	100	100	100		0	0	0
			VSV	79.12	87.74	82.99		20.88	12.26	17.01
			VSV + 4-OI	53.52	66.96	51.32		46.48	33.04	48.68

## Sheet: Fig. 1e
					DMSO					4-OI
			B16F10	4000000	2000000	4000000	5000000		11000000	13000000	21000000	13000000
			DK-MG	105500000	61000000	88500000	135000000		254000000	139000000	172500000	193000000

## Sheet: Fig. 1f
						DMSO					4-OI
				CT26WT	53000	47600	14600			950000	1030000	750000
				76-9	756000	429000	346000			2960000	3130000	4530000
				4T1	11000000	20000000	13000000	8000000		29000000	30000000	33000000	48000000
				786-0	18000000	13000000	13000000	12000000		220000000	230000000	250000000	320000000
				NCI-H358	37000000	49000000	67000000	54000000		170000000	100000000	410000000	330000000
				HT29	560000	580000	730000	690000		28000000	25000000	27000000	40000000

## Sheet: Fig. 1g
							DMSO					4-OI
					BxPC3	3200000	3570000	3020000	4950000		19000000	17300000	30000000	29500000
					H4	1000000	500000	900000	1200000		37000000	31000000	30000000	30000000

## Sheet: Fig. 1i
			DMSO		4-OI
			250		650
			350		850
			250		500
			200		700
			150		700
			250		700
			350		550
			350		500
			100		550

## Sheet: Fig. 1l
			UT	4-OI	VSV	VSV+4-OI
			97.82	96.17	97.16	12.1
			96.85	96.64	97.91	28.87
			97.33	96.56	97.81	24.29
			97.16	96.08	88.42	9.32
			97.09	96.86	82.53	10.37
			97.25	95.27	87.07	16.51

## Sheet: Fig. 1m
			UT	4-OI	VSV	VSV+4-OI
			99.4	96.13	86.59	35.18
			100	93.26	91.64	53.21
			99.3	97.51	90.47	43.62
			99.13	97.49	88.48	24.47
			99.29	97.69	90.17	32.4
			99.06	96.75	89.2	27.01

## Sheet: Fig. 2c
				DMSO	4-OI (100uM)	4-OI (500uM)
				6600	130000	68000
				6200	68000	100000
				12000	98000	96000
				22000	104000	44000
				5000	220000	30000
				6600	32000	240000

[truncated: 88 more sheets: Fig. 2d, Fig. 2e, Fig. 2g, Fig. 2h, Fig. 2i, Fig. 2j, Fig. 2k, Fig. 2l, Fig. 3b, Fig. 3c, Fig. 3e, Fig. 3f, Fig. 3g, Fig. 4b, Fig. 4c, Fig. 4d, Fig. 4f, Fig. 4g, Fig. 4h, Fig. 4i …]
